# Supplementary material for: Phosphine-catalyzed enantioselective [3 + 2] cycloadditions of γ-substituted allenoates with β-perfluoroalkyl enones
Source: Chem Sci. 2017 Apr 19;8(6):4660–5. doi: 10.1039/c7sc01432e (PMC5590097; doi:10.1039/c7sc01432e)
Supplement: Supplementary file 2 [file SC-008-C7SC01432E-s002.cif]

# Electronic Supplementary Material (ESI) for Chemical Science.
# This journal is © The Royal Society of Chemistry 2017

####################################################################### 
# 
# This file contains crystal structure data downloaded from the 
# Cambridge Structural Database (CSD) hosted by the Cambridge 
# Crystallographic Data Centre (CCDC).
# 
# Full information about CCDC data access policies and citation 
# guidelines are available at http://www.ccdc.cam.ac.uk/access/V1 
# 
# Audit and citation data items may have been added by the CCDC. 
# Please retain this information to preserve the provenance of 
# this file and to allow appropriate attribution of the data. 
# 
#######################################################################

data_cu_dm16442_0m
_database_code_depnum_ccdc_archive 'CCDC 1503840'
_audit_update_record             
;
2016-09-11 deposited with the CCDC.
2017-04-19 downloaded from the CCDC.
;
_audit_creation_date             2016-07-14
_audit_creation_method           
;
Olex2 1.2
(compiled 2016.02.19 svn.r3266 for OlexSys, GUI svn.r5155)
;
_chemical_name_common            ?
_chemical_name_systematic        ?
_chemical_formula_moiety         '2(C22 H19 F3 O3)'
_chemical_formula_sum            'C44 H38 F6 O6'
_chemical_formula_weight         776.74
_chemical_absolute_configuration rmad
_chemical_melting_point          ?
loop_
_atom_type_symbol
_atom_type_description
_atom_type_scat_dispersion_real
_atom_type_scat_dispersion_imag
_atom_type_scat_source
C C 0.0180 0.0090 'International Tables Vol C Tables 4.2.6.8 and 6.1.1.4'
H H 0.0000 0.0000 'International Tables Vol C Tables 4.2.6.8 and 6.1.1.4'
F F 0.0730 0.0530 'International Tables Vol C Tables 4.2.6.8 and 6.1.1.4'
O O 0.0490 0.0320 'International Tables Vol C Tables 4.2.6.8 and 6.1.1.4'

_shelx_space_group_comment       
;
The symmetry employed for this shelxl refinement is uniquely defined
by the following loop, which should always be used as a source of
symmetry information in preference to the above space-group names.
They are only intended as comments.
;
_space_group_crystal_system      triclinic
_space_group_IT_number           1
_space_group_name_H-M_alt        'P 1'
_space_group_name_Hall           'P 1'
loop_
_space_group_symop_operation_xyz
'x, y, z'

_cell_length_a                   8.7678(2)
_cell_length_b                   10.7305(2)
_cell_length_c                   10.8657(2)
_cell_angle_alpha                67.7570(10)
_cell_angle_beta                 88.9110(10)
_cell_angle_gamma                87.4110(10)
_cell_volume                     945.24(3)
_cell_formula_units_Z            1
_cell_measurement_reflns_used    4886
_cell_measurement_temperature    130
_cell_measurement_theta_max      68.707
_cell_measurement_theta_min      4.40
_shelx_estimated_absorpt_T_max   ?
_shelx_estimated_absorpt_T_min   ?
_exptl_absorpt_coefficient_mu    0.930
_exptl_absorpt_correction_T_max  0.7532
_exptl_absorpt_correction_T_min  0.5514
_exptl_absorpt_correction_type   multi-scan
_exptl_absorpt_process_details   
;
SADABS-2008/1 (Bruker,2008) was used for absorption correction.
wR2(int) was 0.1144 before and 0.0565 after correction.
The Ratio of minimum to maximum transmission is 0.7321.
The \l/2 correction factor is 0.0015.
;
_exptl_absorpt_special_details   ?
_exptl_crystal_colour            colourless
_exptl_crystal_colour_primary    colourless
_exptl_crystal_density_diffrn    1.365
_exptl_crystal_density_meas      .
_exptl_crystal_density_method    ?
_exptl_crystal_description       block
_exptl_crystal_F_000             404
_exptl_crystal_size_max          0.25
_exptl_crystal_size_mid          0.2
_exptl_crystal_size_min          0.15
_exptl_transmission_factor_max   ?
_exptl_transmission_factor_min   ?
_diffrn_reflns_av_R_equivalents  0.0400
_diffrn_reflns_av_unetI/netI     0.0643
_diffrn_reflns_Laue_measured_fraction_full 0.948
_diffrn_reflns_Laue_measured_fraction_max 0.934
_diffrn_reflns_limit_h_max       10
_diffrn_reflns_limit_h_min       -8
_diffrn_reflns_limit_k_max       12
_diffrn_reflns_limit_k_min       -12
_diffrn_reflns_limit_l_max       13
_diffrn_reflns_limit_l_min       -13
_diffrn_reflns_number            7792
_diffrn_reflns_point_group_measured_fraction_full 0.675
_diffrn_reflns_point_group_measured_fraction_max 0.663
_diffrn_reflns_theta_full        67.679
_diffrn_reflns_theta_max         69.186
_diffrn_reflns_theta_min         4.396
_diffrn_ambient_temperature      130
_diffrn_detector_area_resol_mean ?
_diffrn_measured_fraction_theta_full 0.948
_diffrn_measured_fraction_theta_max 0.934
_diffrn_measurement_device_type  'Bruker APEX-II CCD'
_diffrn_measurement_method       '\f and \w scans'
_diffrn_radiation_monochromator  graphite
_diffrn_radiation_type           CuK\a
_diffrn_radiation_wavelength     1.54178
_diffrn_source                   ?
_diffrn_standards_number         0
_reflns_Friedel_coverage         0.419
_reflns_Friedel_fraction_full    0.402
_reflns_Friedel_fraction_max     0.391
_reflns_number_gt                4568
_reflns_number_total             4680
_reflns_special_details          
;
 Reflections were merged by SHELXL according to the crystal
 class for the calculation of statistics and refinement.
 
 _reflns_Friedel_fraction is defined as the number of unique
 Friedel pairs measured divided by the number that would be
 possible theoretically, ignoring centric projections and
 systematic absences.
;
_reflns_threshold_expression     'I > 2\s(I)'
_computing_cell_refinement       'SAINT v7.68A (Bruker, 2009)'
_computing_data_collection       ?
_computing_data_reduction        'SAINT v7.68A (Bruker, 2009)'
_computing_molecular_graphics    'Olex2 (Dolomanov et al., 2009)'
_computing_publication_material  'Olex2 (Dolomanov et al., 2009)'
_computing_structure_refinement  'ShelXL (Sheldrick, 2015)'
_computing_structure_solution    'ShelXT (Sheldrick, 2015)'
_refine_diff_density_max         0.178
_refine_diff_density_min         -0.226
_refine_diff_density_rms         0.048
_refine_ls_abs_structure_details 
;
 Flack x determined using 1290 quotients [(I+)-(I-)]/[(I+)+(I-)]
 (Parsons, Flack and Wagner, Acta Cryst. B69 (2013) 249-259).
;
_refine_ls_abs_structure_Flack   0.10(10)
_refine_ls_extinction_coef       .
_refine_ls_extinction_method     none
_refine_ls_goodness_of_fit_ref   0.898
_refine_ls_hydrogen_treatment    constr
_refine_ls_matrix_type           full
_refine_ls_number_parameters     507
_refine_ls_number_reflns         4680
_refine_ls_number_restraints     3
_refine_ls_R_factor_all          0.0391
_refine_ls_R_factor_gt           0.0383
_refine_ls_restrained_S_all      0.898
_refine_ls_shift/su_max          0.000
_refine_ls_shift/su_mean         0.000
_refine_ls_structure_factor_coef Fsqd
_refine_ls_weighting_details     
'w=1/[\s^2^(Fo^2^)+(0.1000P)^2^] where P=(Fo^2^+2Fc^2^)/3'
_refine_ls_weighting_scheme      calc
_refine_ls_wR_factor_gt          0.1088
_refine_ls_wR_factor_ref         0.1102
_refine_special_details          ?
_olex2_refinement_description    
;
1. Fixed Uiso
 At 1.2 times of:
  All C(H) groups, All C(H,H) groups
 At 1.5 times of:
  All C(H,H,H) groups
2.a Ternary CH refined with riding coordinates:
 C2(H2), C8(H8), C9(H9), C24(H24), C30(H30), C31(H31)
2.b Secondary CH2 refined with riding coordinates:
 C5(H5A,H5B), C27(H27A,H27B)
2.c Aromatic/amide H refined with riding coordinates:
 C7(H7), C12(H12), C13(H13), C14(H14), C15(H15), C16(H16), C18(H18), C19(H19),
 C20(H20), C21(H21), C22(H22), C29(H29), C34(H34), C35(H35), C36(H36), C37(H37),
  C38(H38), C40(H40), C41(H41), C42(H42), C43(H43), C44(H44)
2.d Idealised Me refined as rotating group:
 C6(H6A,H6B,H6C), C28(H28A,H28B,H28C)
;
_atom_sites_solution_hydrogens   geom
_atom_sites_solution_primary     direct
_atom_sites_solution_secondary   ?
loop_
_atom_site_label
_atom_site_type_symbol
_atom_site_fract_x
_atom_site_fract_y
_atom_site_fract_z
_atom_site_U_iso_or_equiv
_atom_site_adp_type
_atom_site_occupancy
_atom_site_site_symmetry_order
_atom_site_calc_flag
_atom_site_refinement_flags_posn
_atom_site_refinement_flags_adp
_atom_site_refinement_flags_occupancy
_atom_site_disorder_assembly
_atom_site_disorder_group
F1 F 0.3828(2) 0.44069(17) 0.46672(19) 0.0428(4) Uani 1 1 d . . . . .
F2 F 0.4424(2) 0.3984(2) 0.29341(19) 0.0472(4) Uani 1 1 d . . . . .
F3 F 0.4971(2) 0.58685(19) 0.3017(3) 0.0582(6) Uani 1 1 d . . . . .
O1 O 0.9322(3) 0.4950(2) 0.16723(19) 0.0376(5) Uani 1 1 d . . . . .
O2 O 0.8061(3) 0.6307(2) 0.2538(2) 0.0415(5) Uani 1 1 d . . . . .
O3 O 0.7203(4) 0.2939(2) 0.7060(2) 0.0580(7) Uani 1 1 d . . . . .
C1 C 0.4923(3) 0.4559(3) 0.3755(3) 0.0343(6) Uani 1 1 d . . . . .
C2 C 0.6405(3) 0.3938(2) 0.4406(2) 0.0297(5) Uani 1 1 d . . . . .
H2 H 0.6716 0.4414 0.4988 0.036 Uiso 1 1 calc R . . . .
C3 C 0.7715(3) 0.3942(3) 0.3472(2) 0.0280(5) Uani 1 1 d . . . . .
C4 C 0.8360(3) 0.5209(3) 0.2527(2) 0.0291(5) Uani 1 1 d . . . . .
C5 C 1.0036(4) 0.6099(3) 0.0671(3) 0.0405(6) Uani 1 1 d . . . . .
H5A H 1.0257 0.6783 0.1043 0.049 Uiso 1 1 calc R . . . .
H5B H 0.9356 0.6521 -0.0107 0.049 Uiso 1 1 calc R . . . .
C6 C 1.1494(5) 0.5555(4) 0.0270(4) 0.0549(8) Uani 1 1 d . . . . .
H6A H 1.1953 0.6267 -0.0486 0.082 Uiso 1 1 calc GR . . . .
H6B H 1.1271 0.4798 0.0016 0.082 Uiso 1 1 calc GR . . . .
H6C H 1.2207 0.5246 0.1020 0.082 Uiso 1 1 calc GR . . . .
C7 C 0.8266(3) 0.2710(3) 0.3677(3) 0.0293(5) Uani 1 1 d . . . . .
H7 H 0.9112 0.2538 0.3196 0.035 Uiso 1 1 calc R . . . .
C8 C 0.7443(3) 0.1607(2) 0.4734(2) 0.0286(5) Uani 1 1 d . . . . .
H8 H 0.8178 0.1092 0.5459 0.034 Uiso 1 1 calc R . . . .
C9 C 0.6247(3) 0.2414(2) 0.5280(2) 0.0269(5) Uani 1 1 d . . . . .
H9 H 0.5191 0.2137 0.5203 0.032 Uiso 1 1 calc R . . . .
C10 C 0.6614(4) 0.2118(3) 0.6733(3) 0.0330(6) Uani 1 1 d . . . . .
C11 C 0.6332(3) 0.0735(3) 0.7743(2) 0.0301(5) Uani 1 1 d . . . . .
C12 C 0.5281(4) -0.0112(3) 0.7557(3) 0.0347(6) Uani 1 1 d . . . . .
H12 H 0.4705 0.0170 0.6758 0.042 Uiso 1 1 calc R . . . .
C13 C 0.5077(4) -0.1378(3) 0.8549(3) 0.0420(7) Uani 1 1 d . . . . .
H13 H 0.4353 -0.1956 0.8434 0.050 Uiso 1 1 calc R . . . .
C14 C 0.5932(4) -0.1790(3) 0.9703(3) 0.0438(7) Uani 1 1 d . . . . .
H14 H 0.5791 -0.2653 1.0376 0.053 Uiso 1 1 calc R . . . .
C15 C 0.6998(4) -0.0952(3) 0.9889(3) 0.0417(7) Uani 1 1 d . . . . .
H15 H 0.7597 -0.1249 1.0674 0.050 Uiso 1 1 calc R . . . .
C16 C 0.7173(4) 0.0316(3) 0.8917(3) 0.0367(6) Uani 1 1 d . . . . .
H16 H 0.7871 0.0905 0.9050 0.044 Uiso 1 1 calc R . . . .
C17 C 0.6782(3) 0.0643(2) 0.4175(3) 0.0300(5) Uani 1 1 d . . . . .
C18 C 0.6044(4) 0.1132(3) 0.2951(3) 0.0355(6) Uani 1 1 d . . . . .
H18 H 0.5889 0.2077 0.2493 0.043 Uiso 1 1 calc R . . . .
C19 C 0.5532(4) 0.0262(3) 0.2390(3) 0.0424(7) Uani 1 1 d . . . . .
H19 H 0.5029 0.0611 0.1554 0.051 Uiso 1 1 calc R . . . .
C20 C 0.5757(4) -0.1119(3) 0.3053(3) 0.0427(7) Uani 1 1 d . . . . .
H20 H 0.5422 -0.1719 0.2667 0.051 Uiso 1 1 calc R . . . .
C21 C 0.6466(4) -0.1616(3) 0.4270(3) 0.0408(7) Uani 1 1 d . . . . .
H21 H 0.6607 -0.2562 0.4727 0.049 Uiso 1 1 calc R . . . .
C22 C 0.6983(3) -0.0749(3) 0.4844(3) 0.0344(6) Uani 1 1 d . . . . .
H22 H 0.7469 -0.1105 0.5688 0.041 Uiso 1 1 calc R . . . .
F4 F -0.0136(2) 0.4408(2) 0.7623(2) 0.0537(5) Uani 1 1 d . . . . .
F5 F -0.1470(2) 0.56647(19) 0.5932(2) 0.0529(5) Uani 1 1 d . . . . .
F6 F -0.0611(2) 0.6492(2) 0.72760(19) 0.0485(5) Uani 1 1 d . . . . .
O4 O 0.4368(3) 0.50026(19) 0.82649(19) 0.0364(4) Uani 1 1 d . . . . .
O5 O 0.3014(3) 0.3603(2) 0.7651(2) 0.0430(5) Uani 1 1 d . . . . .
O6 O 0.1604(3) 0.6514(2) 0.3140(2) 0.0423(5) Uani 1 1 d . . . . .
C23 C -0.0248(4) 0.5633(3) 0.6670(3) 0.0380(6) Uani 1 1 d . . . . .
C24 C 0.1165(3) 0.6003(2) 0.5813(2) 0.0308(5) Uani 1 1 d . . . . .
H24 H 0.1320 0.5370 0.5338 0.037 Uiso 1 1 calc R . . . .
C25 C 0.2602(3) 0.5983(3) 0.6567(2) 0.0301(5) Uani 1 1 d . . . . .
C26 C 0.3319(3) 0.4719(3) 0.7542(3) 0.0319(6) Uani 1 1 d . . . . .
C27 C 0.5180(4) 0.3853(3) 0.9245(3) 0.0453(7) Uani 1 1 d . . . . .
H27A H 0.5590 0.3230 0.8829 0.054 Uiso 1 1 calc R . . . .
H27B H 0.4486 0.3356 0.9979 0.054 Uiso 1 1 calc R . . . .
C28 C 0.6454(5) 0.4399(4) 0.9760(4) 0.0568(9) Uani 1 1 d . . . . .
H28A H 0.7117 0.4908 0.9020 0.085 Uiso 1 1 calc GR . . . .
H28B H 0.7049 0.3652 1.0410 0.085 Uiso 1 1 calc GR . . . .
H28C H 0.6031 0.4996 1.0188 0.085 Uiso 1 1 calc GR . . . .
C29 C 0.3212(3) 0.7188(3) 0.6155(2) 0.0286(5) Uani 1 1 d . . . . .
H29 H 0.4132 0.7346 0.6510 0.034 Uiso 1 1 calc R . . . .
C30 C 0.2324(3) 0.8272(3) 0.5084(2) 0.0292(5) Uani 1 1 d . . . . .
H30 H 0.2992 0.8631 0.4281 0.035 Uiso 1 1 calc R . . . .
C31 C 0.1015(3) 0.7472(2) 0.4769(2) 0.0268(5) Uani 1 1 d . . . . .
H31 H -0.0007 0.7889 0.4845 0.032 Uiso 1 1 calc R . . . .
C32 C 0.1255(3) 0.7507(3) 0.3356(3) 0.0308(5) Uani 1 1 d . . . . .
C33 C 0.1147(3) 0.8864(3) 0.2242(2) 0.0315(5) Uani 1 1 d . . . . .
C34 C 0.2143(4) 0.9097(3) 0.1162(3) 0.0394(6) Uani 1 1 d . . . . .
H34 H 0.2827 0.8394 0.1137 0.047 Uiso 1 1 calc R . . . .
C35 C 0.2137(4) 1.0344(4) 0.0134(3) 0.0460(8) Uani 1 1 d . . . . .
H35 H 0.2834 1.0505 -0.0584 0.055 Uiso 1 1 calc R . . . .
C36 C 0.1117(5) 1.1359(3) 0.0148(3) 0.0464(7) Uani 1 1 d . . . . .
H36 H 0.1114 1.2216 -0.0562 0.056 Uiso 1 1 calc R . . . .
C37 C 0.0101(5) 1.1132(3) 0.1193(3) 0.0468(7) Uani 1 1 d . . . . .
H37 H -0.0621 1.1823 0.1185 0.056 Uiso 1 1 calc R . . . .
C38 C 0.0135(4) 0.9886(3) 0.2261(3) 0.0385(6) Uani 1 1 d . . . . .
H38 H -0.0533 0.9742 0.2997 0.046 Uiso 1 1 calc R . . . .
C39 C 0.1828(3) 0.9429(3) 0.5497(3) 0.0307(5) Uani 1 1 d . . . . .
C40 C 0.1176(4) 0.9202(3) 0.6739(3) 0.0379(6) Uani 1 1 d . . . . .
H40 H 0.0979 0.8307 0.7320 0.045 Uiso 1 1 calc R . . . .
C41 C 0.0811(4) 1.0263(4) 0.7137(4) 0.0489(8) Uani 1 1 d . . . . .
H41 H 0.0361 1.0092 0.7985 0.059 Uiso 1 1 calc R . . . .
C42 C 0.1098(4) 1.1568(4) 0.6306(5) 0.0573(10) Uani 1 1 d . . . . .
H42 H 0.0871 1.2292 0.6589 0.069 Uiso 1 1 calc R . . . .
C43 C 0.1720(5) 1.1816(3) 0.5056(5) 0.0559(9) Uani 1 1 d . . . . .
H43 H 0.1894 1.2715 0.4472 0.067 Uiso 1 1 calc R . . . .
C44 C 0.2088(4) 1.0753(3) 0.4657(3) 0.0416(7) Uani 1 1 d . . . . .
H44 H 0.2522 1.0930 0.3803 0.050 Uiso 1 1 calc R . . . .

loop_
_atom_site_aniso_label
_atom_site_aniso_U_11
_atom_site_aniso_U_22
_atom_site_aniso_U_33
_atom_site_aniso_U_23
_atom_site_aniso_U_13
_atom_site_aniso_U_12
F1 0.0321(10) 0.0410(9) 0.0513(10) -0.0137(7) 0.0110(8) 0.0011(7)
F2 0.0384(11) 0.0595(10) 0.0417(9) -0.0178(8) -0.0129(7) 0.0104(8)
F3 0.0368(11) 0.0309(9) 0.0796(14) 0.0095(8) 0.0036(10) 0.0025(7)
O1 0.0430(12) 0.0380(10) 0.0294(9) -0.0095(7) 0.0097(8) -0.0114(8)
O2 0.0441(13) 0.0289(9) 0.0440(11) -0.0056(8) 0.0100(9) -0.0043(8)
O3 0.093(2) 0.0463(12) 0.0332(11) -0.0103(9) -0.0071(12) -0.0331(13)
C1 0.0305(15) 0.0275(12) 0.0385(13) -0.0058(10) 0.0052(11) 0.0004(10)
C2 0.0337(15) 0.0264(11) 0.0269(11) -0.0075(9) 0.0043(10) -0.0040(10)
C3 0.0245(13) 0.0335(12) 0.0232(11) -0.0071(9) -0.0008(9) -0.0033(9)
C4 0.0247(14) 0.0327(13) 0.0255(11) -0.0058(9) -0.0030(9) -0.0027(10)
C5 0.0460(18) 0.0447(15) 0.0265(12) -0.0074(10) 0.0072(11) -0.0147(12)
C6 0.047(2) 0.067(2) 0.0396(15) -0.0069(14) 0.0124(14) -0.0090(16)
C7 0.0233(13) 0.0332(13) 0.0296(11) -0.0099(10) -0.0007(9) -0.0003(9)
C8 0.0268(13) 0.0284(11) 0.0274(11) -0.0070(9) -0.0023(9) 0.0017(9)
C9 0.0279(13) 0.0259(11) 0.0240(11) -0.0060(8) -0.0010(9) -0.0018(9)
C10 0.0381(16) 0.0340(13) 0.0247(12) -0.0076(10) -0.0010(10) -0.0092(10)
C11 0.0349(15) 0.0313(12) 0.0221(11) -0.0080(9) 0.0018(10) -0.0009(10)
C12 0.0406(16) 0.0353(12) 0.0245(11) -0.0067(10) 0.0000(10) -0.0074(11)
C13 0.057(2) 0.0341(14) 0.0318(13) -0.0083(11) 0.0068(13) -0.0108(12)
C14 0.062(2) 0.0340(13) 0.0287(13) -0.0049(10) 0.0070(13) 0.0026(12)
C15 0.0482(19) 0.0475(16) 0.0240(12) -0.0082(11) -0.0049(11) 0.0091(13)
C16 0.0363(16) 0.0441(15) 0.0296(13) -0.0138(11) -0.0024(11) 0.0003(11)
C17 0.0295(14) 0.0277(12) 0.0330(12) -0.0120(10) 0.0055(10) 0.0003(9)
C18 0.0421(17) 0.0306(12) 0.0332(13) -0.0112(10) 0.0001(11) -0.0018(11)
C19 0.051(2) 0.0414(15) 0.0373(14) -0.0167(12) -0.0009(13) -0.0060(13)
C20 0.0445(18) 0.0398(15) 0.0518(17) -0.0262(13) 0.0125(14) -0.0098(12)
C21 0.0368(16) 0.0274(12) 0.0573(18) -0.0154(12) 0.0153(13) -0.0056(10)
C22 0.0306(15) 0.0276(12) 0.0386(13) -0.0059(10) 0.0059(11) 0.0013(9)
F4 0.0434(12) 0.0449(10) 0.0484(10) 0.0116(8) -0.0063(8) -0.0130(8)
F5 0.0384(11) 0.0493(10) 0.0555(11) 0.0000(8) -0.0165(9) -0.0152(8)
F6 0.0404(11) 0.0571(10) 0.0439(9) -0.0141(8) 0.0144(8) -0.0116(8)
O4 0.0417(12) 0.0319(9) 0.0315(9) -0.0078(7) -0.0105(8) 0.0061(8)
O5 0.0513(14) 0.0299(10) 0.0419(11) -0.0066(8) -0.0070(9) -0.0014(9)
O6 0.0493(14) 0.0444(11) 0.0347(10) -0.0180(8) -0.0097(9) 0.0152(10)
C23 0.0366(17) 0.0352(13) 0.0334(13) -0.0018(10) -0.0072(12) -0.0103(11)
C24 0.0342(15) 0.0290(12) 0.0275(12) -0.0084(10) -0.0045(10) -0.0036(10)
C25 0.0295(14) 0.0310(12) 0.0260(11) -0.0066(9) 0.0003(10) 0.0005(10)
C26 0.0317(15) 0.0348(13) 0.0259(11) -0.0081(10) -0.0022(10) 0.0020(10)
C27 0.052(2) 0.0426(16) 0.0336(14) -0.0076(12) -0.0133(13) 0.0154(14)
C28 0.042(2) 0.065(2) 0.0423(17) 0.0041(14) -0.0121(14) -0.0002(16)
C29 0.0266(13) 0.0327(12) 0.0235(11) -0.0071(9) 0.0001(9) -0.0020(10)
C30 0.0276(14) 0.0314(12) 0.0243(11) -0.0055(9) -0.0003(9) -0.0035(10)
C31 0.0264(13) 0.0286(11) 0.0230(11) -0.0068(9) 0.0000(9) -0.0023(9)
C32 0.0265(14) 0.0384(14) 0.0272(12) -0.0125(10) -0.0046(9) 0.0045(10)
C33 0.0310(15) 0.0396(14) 0.0223(11) -0.0098(10) -0.0035(10) -0.0018(10)
C34 0.0325(16) 0.0571(18) 0.0289(13) -0.0167(12) 0.0016(11) -0.0024(12)
C35 0.0438(19) 0.067(2) 0.0240(12) -0.0118(12) 0.0066(12) -0.0177(15)
C36 0.057(2) 0.0458(16) 0.0269(13) -0.0021(11) -0.0039(13) -0.0120(14)
C37 0.058(2) 0.0381(15) 0.0336(14) -0.0021(11) -0.0044(13) 0.0060(13)
C38 0.0410(17) 0.0420(14) 0.0253(12) -0.0053(10) 0.0032(11) 0.0024(11)
C39 0.0269(14) 0.0316(12) 0.0328(12) -0.0108(10) -0.0071(10) -0.0030(9)
C40 0.0317(15) 0.0465(15) 0.0386(14) -0.0193(12) -0.0043(11) -0.0017(11)
C41 0.0389(19) 0.063(2) 0.0577(19) -0.0384(17) -0.0143(14) 0.0094(15)
C42 0.041(2) 0.056(2) 0.095(3) -0.051(2) -0.0240(18) 0.0077(15)
C43 0.041(2) 0.0321(15) 0.093(3) -0.0210(15) -0.0232(18) -0.0038(12)
C44 0.0319(17) 0.0324(14) 0.0540(17) -0.0078(12) -0.0075(13) -0.0071(11)

_geom_special_details            
;
 All esds (except the esd in the dihedral angle between two l.s. planes)
 are estimated using the full covariance matrix.  The cell esds are taken
 into account individually in the estimation of esds in distances, angles
 and torsion angles; correlations between esds in cell parameters are only
 used when they are defined by crystal symmetry.  An approximate (isotropic)
 treatment of cell esds is used for estimating esds involving l.s. planes.
;
loop_
_geom_bond_atom_site_label_1
_geom_bond_atom_site_label_2
_geom_bond_distance
_geom_bond_site_symmetry_2
_geom_bond_publ_flag
F1 C1 1.337(3) . ?
F2 C1 1.349(4) . ?
F3 C1 1.331(3) . ?
O1 C4 1.340(3) . ?
O1 C5 1.458(3) . ?
O2 C4 1.199(3) . ?
O3 C10 1.207(4) . ?
C1 C2 1.494(4) . ?
C2 H2 1.0000 . ?
C2 C3 1.516(3) . ?
C2 C9 1.560(3) . ?
C3 C4 1.488(3) . ?
C3 C7 1.325(4) . ?
C5 H5A 0.9900 . ?
C5 H5B 0.9900 . ?
C5 C6 1.505(5) . ?
C6 H6A 0.9800 . ?
C6 H6B 0.9800 . ?
C6 H6C 0.9800 . ?
C7 H7 0.9500 . ?
C7 C8 1.502(4) . ?
C8 H8 1.0000 . ?
C8 C9 1.576(3) . ?
C8 C17 1.523(4) . ?
C9 H9 1.0000 . ?
C9 C10 1.526(3) . ?
C10 C11 1.502(3) . ?
C11 C12 1.392(4) . ?
C11 C16 1.395(4) . ?
C12 H12 0.9500 . ?
C12 C13 1.395(4) . ?
C13 H13 0.9500 . ?
C13 C14 1.384(5) . ?
C14 H14 0.9500 . ?
C14 C15 1.393(5) . ?
C15 H15 0.9500 . ?
C15 C16 1.384(4) . ?
C16 H16 0.9500 . ?
C17 C18 1.391(4) . ?
C17 C22 1.397(3) . ?
C18 H18 0.9500 . ?
C18 C19 1.388(4) . ?
C19 H19 0.9500 . ?
C19 C20 1.387(5) . ?
C20 H20 0.9500 . ?
C20 C21 1.374(5) . ?
C21 H21 0.9500 . ?
C21 C22 1.395(4) . ?
C22 H22 0.9500 . ?
F4 C23 1.331(3) . ?
F5 C23 1.342(4) . ?
F6 C23 1.345(4) . ?
O4 C26 1.338(4) . ?
O4 C27 1.455(3) . ?
O5 C26 1.199(4) . ?
O6 C32 1.200(4) . ?
C23 C24 1.510(4) . ?
C24 H24 1.0000 . ?
C24 C25 1.511(4) . ?
C24 C31 1.557(3) . ?
C25 C26 1.489(3) . ?
C25 C29 1.332(4) . ?
C27 H27A 0.9900 . ?
C27 H27B 0.9900 . ?
C27 C28 1.495(6) . ?
C28 H28A 0.9800 . ?
C28 H28B 0.9800 . ?
C28 H28C 0.9800 . ?
C29 H29 0.9500 . ?
C29 C30 1.497(3) . ?
C30 H30 1.0000 . ?
C30 C31 1.581(4) . ?
C30 C39 1.515(4) . ?
C31 H31 1.0000 . ?
C31 C32 1.532(3) . ?
C32 C33 1.501(4) . ?
C33 C34 1.400(4) . ?
C33 C38 1.386(4) . ?
C34 H34 0.9500 . ?
C34 C35 1.381(5) . ?
C35 H35 0.9500 . ?
C35 C36 1.382(5) . ?
C36 H36 0.9500 . ?
C36 C37 1.384(5) . ?
C37 H37 0.9500 . ?
C37 C38 1.400(4) . ?
C38 H38 0.9500 . ?
C39 C40 1.393(4) . ?
C39 C44 1.394(4) . ?
C40 H40 0.9500 . ?
C40 C41 1.387(4) . ?
C41 H41 0.9500 . ?
C41 C42 1.380(6) . ?
C42 H42 0.9500 . ?
C42 C43 1.387(7) . ?
C43 H43 0.9500 . ?
C43 C44 1.390(5) . ?
C44 H44 0.9500 . ?

loop_
_geom_angle_atom_site_label_1
_geom_angle_atom_site_label_2
_geom_angle_atom_site_label_3
_geom_angle
_geom_angle_site_symmetry_1
_geom_angle_site_symmetry_3
_geom_angle_publ_flag
C4 O1 C5 117.0(2) . . ?
F1 C1 F2 106.1(2) . . ?
F1 C1 C2 110.5(2) . . ?
F2 C1 C2 112.8(2) . . ?
F3 C1 F1 107.4(2) . . ?
F3 C1 F2 105.5(3) . . ?
F3 C1 C2 114.0(2) . . ?
C1 C2 H2 108.7 . . ?
C1 C2 C3 115.7(2) . . ?
C1 C2 C9 110.9(2) . . ?
C3 C2 H2 108.7 . . ?
C3 C2 C9 103.75(19) . . ?
C9 C2 H2 108.7 . . ?
C4 C3 C2 122.5(2) . . ?
C7 C3 C2 112.2(2) . . ?
C7 C3 C4 125.2(2) . . ?
O1 C4 C3 110.6(2) . . ?
O2 C4 O1 125.0(2) . . ?
O2 C4 C3 124.4(2) . . ?
O1 C5 H5A 110.5 . . ?
O1 C5 H5B 110.5 . . ?
O1 C5 C6 106.3(3) . . ?
H5A C5 H5B 108.7 . . ?
C6 C5 H5A 110.5 . . ?
C6 C5 H5B 110.5 . . ?
C5 C6 H6A 109.5 . . ?
C5 C6 H6B 109.5 . . ?
C5 C6 H6C 109.5 . . ?
H6A C6 H6B 109.5 . . ?
H6A C6 H6C 109.5 . . ?
H6B C6 H6C 109.5 . . ?
C3 C7 H7 122.8 . . ?
C3 C7 C8 114.4(2) . . ?
C8 C7 H7 122.8 . . ?
C7 C8 H8 108.9 . . ?
C7 C8 C9 102.71(19) . . ?
C7 C8 C17 111.2(2) . . ?
C9 C8 H8 108.9 . . ?
C17 C8 H8 108.9 . . ?
C17 C8 C9 115.9(2) . . ?
C2 C9 C8 106.83(19) . . ?
C2 C9 H9 110.0 . . ?
C8 C9 H9 110.0 . . ?
C10 C9 C2 111.3(2) . . ?
C10 C9 C8 108.7(2) . . ?
C10 C9 H9 110.0 . . ?
O3 C10 C9 121.2(2) . . ?
O3 C10 C11 120.3(2) . . ?
C11 C10 C9 118.3(2) . . ?
C12 C11 C10 123.2(2) . . ?
C12 C11 C16 120.0(2) . . ?
C16 C11 C10 116.8(2) . . ?
C11 C12 H12 120.2 . . ?
C11 C12 C13 119.6(3) . . ?
C13 C12 H12 120.2 . . ?
C12 C13 H13 120.0 . . ?
C14 C13 C12 120.0(3) . . ?
C14 C13 H13 120.0 . . ?
C13 C14 H14 119.6 . . ?
C13 C14 C15 120.7(3) . . ?
C15 C14 H14 119.6 . . ?
C14 C15 H15 120.3 . . ?
C16 C15 C14 119.3(3) . . ?
C16 C15 H15 120.3 . . ?
C11 C16 H16 119.8 . . ?
C15 C16 C11 120.4(3) . . ?
C15 C16 H16 119.8 . . ?
C18 C17 C8 120.6(2) . . ?
C18 C17 C22 118.8(3) . . ?
C22 C17 C8 120.6(3) . . ?
C17 C18 H18 119.5 . . ?
C19 C18 C17 121.1(3) . . ?
C19 C18 H18 119.5 . . ?
C18 C19 H19 120.1 . . ?
C20 C19 C18 119.8(3) . . ?
C20 C19 H19 120.1 . . ?
C19 C20 H20 120.1 . . ?
C21 C20 C19 119.7(3) . . ?
C21 C20 H20 120.1 . . ?
C20 C21 H21 119.5 . . ?
C20 C21 C22 120.9(3) . . ?
C22 C21 H21 119.5 . . ?
C17 C22 H22 120.1 . . ?
C21 C22 C17 119.7(3) . . ?
C21 C22 H22 120.1 . . ?
C26 O4 C27 116.2(2) . . ?
F4 C23 F5 107.2(2) . . ?
F4 C23 F6 106.6(2) . . ?
F4 C23 C24 113.2(3) . . ?
F5 C23 F6 105.5(3) . . ?
F5 C23 C24 110.7(2) . . ?
F6 C23 C24 113.2(2) . . ?
C23 C24 H24 109.0 . . ?
C23 C24 C25 114.3(2) . . ?
C23 C24 C31 111.3(2) . . ?
C25 C24 H24 109.0 . . ?
C25 C24 C31 104.0(2) . . ?
C31 C24 H24 109.0 . . ?
C26 C25 C24 122.8(2) . . ?
C29 C25 C24 112.0(2) . . ?
C29 C25 C26 124.9(3) . . ?
O4 C26 C25 110.5(2) . . ?
O5 C26 O4 124.7(3) . . ?
O5 C26 C25 124.8(3) . . ?
O4 C27 H27A 110.4 . . ?
O4 C27 H27B 110.4 . . ?
O4 C27 C28 106.8(3) . . ?
H27A C27 H27B 108.6 . . ?
C28 C27 H27A 110.4 . . ?
C28 C27 H27B 110.4 . . ?
C27 C28 H28A 109.5 . . ?
C27 C28 H28B 109.5 . . ?
C27 C28 H28C 109.5 . . ?
H28A C28 H28B 109.5 . . ?
H28A C28 H28C 109.5 . . ?
H28B C28 H28C 109.5 . . ?
C25 C29 H29 122.8 . . ?
C25 C29 C30 114.3(2) . . ?
C30 C29 H29 122.8 . . ?
C29 C30 H30 108.3 . . ?
C29 C30 C31 102.7(2) . . ?
C29 C30 C39 112.0(2) . . ?
C31 C30 H30 108.3 . . ?
C39 C30 H30 108.3 . . ?
C39 C30 C31 116.8(2) . . ?
C24 C31 C30 106.5(2) . . ?
C24 C31 H31 110.2 . . ?
C30 C31 H31 110.2 . . ?
C32 C31 C24 111.0(2) . . ?
C32 C31 C30 108.51(19) . . ?
C32 C31 H31 110.2 . . ?
O6 C32 C31 122.3(2) . . ?
O6 C32 C33 120.7(2) . . ?
C33 C32 C31 116.9(2) . . ?
C34 C33 C32 117.8(3) . . ?
C38 C33 C32 122.6(2) . . ?
C38 C33 C34 119.6(3) . . ?
C33 C34 H34 119.9 . . ?
C35 C34 C33 120.3(3) . . ?
C35 C34 H34 119.9 . . ?
C34 C35 H35 119.9 . . ?
C34 C35 C36 120.1(3) . . ?
C36 C35 H35 119.9 . . ?
C35 C36 H36 119.9 . . ?
C35 C36 C37 120.2(3) . . ?
C37 C36 H36 119.9 . . ?
C36 C37 H37 120.0 . . ?
C36 C37 C38 120.0(3) . . ?
C38 C37 H37 120.0 . . ?
C33 C38 C37 119.7(3) . . ?
C33 C38 H38 120.1 . . ?
C37 C38 H38 120.1 . . ?
C40 C39 C30 121.4(2) . . ?
C40 C39 C44 118.4(3) . . ?
C44 C39 C30 120.2(2) . . ?
C39 C40 H40 119.6 . . ?
C41 C40 C39 120.9(3) . . ?
C41 C40 H40 119.6 . . ?
C40 C41 H41 119.9 . . ?
C42 C41 C40 120.2(3) . . ?
C42 C41 H41 119.9 . . ?
C41 C42 H42 120.2 . . ?
C41 C42 C43 119.7(3) . . ?
C43 C42 H42 120.2 . . ?
C42 C43 H43 119.9 . . ?
C42 C43 C44 120.1(3) . . ?
C44 C43 H43 119.9 . . ?
C39 C44 H44 119.6 . . ?
C43 C44 C39 120.7(3) . . ?
C43 C44 H44 119.6 . . ?

loop_
_geom_torsion_atom_site_label_1
_geom_torsion_atom_site_label_2
_geom_torsion_atom_site_label_3
_geom_torsion_atom_site_label_4
_geom_torsion
_geom_torsion_site_symmetry_1
_geom_torsion_site_symmetry_2
_geom_torsion_site_symmetry_3
_geom_torsion_site_symmetry_4
_geom_torsion_publ_flag
F1 C1 C2 C3 175.3(2) . . . . ?
F1 C1 C2 C9 57.4(3) . . . . ?
F2 C1 C2 C3 56.7(3) . . . . ?
F2 C1 C2 C9 -61.2(3) . . . . ?
F3 C1 C2 C3 -63.7(3) . . . . ?
F3 C1 C2 C9 178.5(2) . . . . ?
O3 C10 C11 C12 160.1(3) . . . . ?
O3 C10 C11 C16 -19.3(4) . . . . ?
C1 C2 C3 C4 63.7(3) . . . . ?
C1 C2 C3 C7 -121.0(3) . . . . ?
C1 C2 C9 C8 121.8(2) . . . . ?
C1 C2 C9 C10 -119.7(3) . . . . ?
C2 C3 C4 O1 -169.8(2) . . . . ?
C2 C3 C4 O2 10.5(4) . . . . ?
C2 C3 C7 C8 2.2(3) . . . . ?
C2 C9 C10 O3 -12.0(4) . . . . ?
C2 C9 C10 C11 172.6(2) . . . . ?
C3 C2 C9 C8 -3.1(3) . . . . ?
C3 C2 C9 C10 115.4(2) . . . . ?
C3 C7 C8 C9 -4.0(3) . . . . ?
C3 C7 C8 C17 120.6(3) . . . . ?
C4 O1 C5 C6 155.5(3) . . . . ?
C4 C3 C7 C8 177.2(2) . . . . ?
C5 O1 C4 O2 -0.9(4) . . . . ?
C5 O1 C4 C3 179.4(2) . . . . ?
C7 C3 C4 O1 15.6(4) . . . . ?
C7 C3 C4 O2 -164.1(3) . . . . ?
C7 C8 C9 C2 4.1(3) . . . . ?
C7 C8 C9 C10 -116.0(2) . . . . ?
C7 C8 C17 C18 -43.3(3) . . . . ?
C7 C8 C17 C22 133.0(3) . . . . ?
C8 C9 C10 O3 105.4(3) . . . . ?
C8 C9 C10 C11 -70.1(3) . . . . ?
C8 C17 C18 C19 175.5(3) . . . . ?
C8 C17 C22 C21 -175.4(2) . . . . ?
C9 C2 C3 C4 -174.5(2) . . . . ?
C9 C2 C3 C7 0.7(3) . . . . ?
C9 C8 C17 C18 73.5(3) . . . . ?
C9 C8 C17 C22 -110.2(3) . . . . ?
C9 C10 C11 C12 -24.4(4) . . . . ?
C9 C10 C11 C16 156.2(3) . . . . ?
C10 C11 C12 C13 -179.4(3) . . . . ?
C10 C11 C16 C15 -179.0(3) . . . . ?
C11 C12 C13 C14 -0.8(4) . . . . ?
C12 C11 C16 C15 1.6(4) . . . . ?
C12 C13 C14 C15 0.1(5) . . . . ?
C13 C14 C15 C16 1.4(4) . . . . ?
C14 C15 C16 C11 -2.3(4) . . . . ?
C16 C11 C12 C13 0.0(4) . . . . ?
C17 C8 C9 C2 -117.3(2) . . . . ?
C17 C8 C9 C10 122.5(2) . . . . ?
C17 C18 C19 C20 -0.1(5) . . . . ?
C18 C17 C22 C21 1.0(4) . . . . ?
C18 C19 C20 C21 0.9(5) . . . . ?
C19 C20 C21 C22 -0.8(5) . . . . ?
C20 C21 C22 C17 -0.2(4) . . . . ?
C22 C17 C18 C19 -0.9(4) . . . . ?
F4 C23 C24 C25 -59.2(3) . . . . ?
F4 C23 C24 C31 -176.7(2) . . . . ?
F5 C23 C24 C25 -179.6(2) . . . . ?
F5 C23 C24 C31 62.9(3) . . . . ?
F6 C23 C24 C25 62.3(3) . . . . ?
F6 C23 C24 C31 -55.3(3) . . . . ?
O6 C32 C33 C34 -32.6(4) . . . . ?
O6 C32 C33 C38 148.9(3) . . . . ?
C23 C24 C25 C26 67.5(3) . . . . ?
C23 C24 C25 C29 -119.0(3) . . . . ?
C23 C24 C31 C30 118.0(2) . . . . ?
C23 C24 C31 C32 -124.0(2) . . . . ?
C24 C25 C26 O4 -166.9(2) . . . . ?
C24 C25 C26 O5 14.0(4) . . . . ?
C24 C25 C29 C30 1.6(3) . . . . ?
C24 C31 C32 O6 -4.2(4) . . . . ?
C24 C31 C32 C33 -179.8(2) . . . . ?
C25 C24 C31 C30 -5.5(2) . . . . ?
C25 C24 C31 C32 112.4(2) . . . . ?
C25 C29 C30 C31 -5.0(3) . . . . ?
C25 C29 C30 C39 121.1(2) . . . . ?
C26 O4 C27 C28 170.6(3) . . . . ?
C26 C25 C29 C30 175.0(2) . . . . ?
C27 O4 C26 O5 0.1(4) . . . . ?
C27 O4 C26 C25 -179.0(2) . . . . ?
C29 C25 C26 O4 20.4(3) . . . . ?
C29 C25 C26 O5 -158.7(3) . . . . ?
C29 C30 C31 C24 6.3(2) . . . . ?
C29 C30 C31 C32 -113.3(2) . . . . ?
C29 C30 C39 C40 -46.2(4) . . . . ?
C29 C30 C39 C44 130.5(3) . . . . ?
C30 C31 C32 O6 112.5(3) . . . . ?
C30 C31 C32 C33 -63.1(3) . . . . ?
C30 C39 C40 C41 176.1(3) . . . . ?
C30 C39 C44 C43 -176.2(3) . . . . ?
C31 C24 C25 C26 -170.9(2) . . . . ?
C31 C24 C25 C29 2.7(3) . . . . ?
C31 C30 C39 C40 71.8(3) . . . . ?
C31 C30 C39 C44 -111.4(3) . . . . ?
C31 C32 C33 C34 143.1(3) . . . . ?
C31 C32 C33 C38 -35.4(4) . . . . ?
C32 C33 C34 C35 -177.4(3) . . . . ?
C32 C33 C38 C37 179.5(3) . . . . ?
C33 C34 C35 C36 -1.7(5) . . . . ?
C34 C33 C38 C37 1.1(5) . . . . ?
C34 C35 C36 C37 0.1(5) . . . . ?
C35 C36 C37 C38 2.1(5) . . . . ?
C36 C37 C38 C33 -2.7(5) . . . . ?
C38 C33 C34 C35 1.1(4) . . . . ?
C39 C30 C31 C24 -116.7(2) . . . . ?
C39 C30 C31 C32 123.7(2) . . . . ?
C39 C40 C41 C42 -0.4(5) . . . . ?
C40 C39 C44 C43 0.6(5) . . . . ?
C40 C41 C42 C43 1.6(5) . . . . ?
C41 C42 C43 C44 -1.7(5) . . . . ?
C42 C43 C44 C39 0.6(5) . . . . ?
C44 C39 C40 C41 -0.7(5) . . . . ?

_shelx_res_file                  
;
    cu_dm16442_0m.res created by SHELXL-2014/7

TITL cu_dm16442_0m_a.res in P1
CELL 1.54178 8.7678 10.7305 10.8657 67.757 88.911 87.411
ZERR 1 0.0002 0.0002 0.0002 0.001 0.001 0.001
LATT -1
SFAC  C 2.310 20.844 1.02 10.208 1.589 0.569 0.865 51.651 0.216 0.018 0.009 =
 89.9 0.68 12.01
SFAC  H 0.493 10.511 0.323 26.126 0.14 3.142 0.041 57.8 0.003 0 0 0.655 0.35 =
 1.008
SFAC  F 3.539 10.283 2.641 4.294 1.517 0.262 1.024 26.148 0.278 0.073 0.053 =
 498 0.64 19
SFAC  O 3.049 13.277 2.287 5.701 1.546 0.324 0.867 32.909 0.251 0.049 0.032 =
 304 0.68 16
UNIT 44 38 6 6

L.S. 5
PLAN  -20 0 0
TEMP -143.15
BOND $H
fmap 2
acta
MORE -1
CONF
REM <olex2.extras>
REM <HklSrc "%.\\cu_dm16442_0m.hkl">
REM </olex2.extras>

WGHT    0.100000
FVAR       1.04762
F1    3    0.382809    0.440685    0.466723    11.00000    0.03210    0.04096 =
         0.05132   -0.01372    0.01102    0.00109
F2    3    0.442375    0.398444    0.293413    11.00000    0.03841    0.05954 =
         0.04167   -0.01784   -0.01286    0.01042
F3    3    0.497062    0.586847    0.301745    11.00000    0.03677    0.03095 =
         0.07962    0.00948    0.00360    0.00251
O1    4    0.932194    0.494978    0.167233    11.00000    0.04305    0.03798 =
         0.02935   -0.00946    0.00967   -0.01142
O2    4    0.806103    0.630661    0.253819    11.00000    0.04413    0.02895 =
         0.04399   -0.00559    0.01003   -0.00432
O3    4    0.720297    0.293937    0.706030    11.00000    0.09346    0.04632 =
         0.03316   -0.01027   -0.00711   -0.03309
C1    1    0.492332    0.455851    0.375460    11.00000    0.03053    0.02752 =
         0.03849   -0.00576    0.00517    0.00038
C2    1    0.640544    0.393768    0.440582    11.00000    0.03365    0.02644 =
         0.02693   -0.00746    0.00431   -0.00402
AFIX  13
H2    2    0.671606    0.441411    0.498819    11.00000   -1.20000
AFIX   0
C3    1    0.771489    0.394233    0.347222    11.00000    0.02447    0.03352 =
         0.02318   -0.00714   -0.00082   -0.00325
C4    1    0.836043    0.520912    0.252698    11.00000    0.02469    0.03270 =
         0.02549   -0.00577   -0.00301   -0.00272
C5    1    1.003645    0.609858    0.067069    11.00000    0.04596    0.04467 =
         0.02649   -0.00744    0.00722   -0.01473
AFIX  23
H5A   2    1.025722    0.678263    0.104271    11.00000   -1.20000
H5B   2    0.935562    0.652057   -0.010673    11.00000   -1.20000
AFIX   0
C6    1    1.149390    0.555497    0.027038    11.00000    0.04668    0.06694 =
         0.03956   -0.00690    0.01240   -0.00902
AFIX 137
H6A   2    1.195287    0.626688   -0.048561    11.00000   -1.50000
H6B   2    1.127073    0.479815    0.001613    11.00000   -1.50000
H6C   2    1.220694    0.524599    0.102001    11.00000   -1.50000
AFIX   0
C7    1    0.826627    0.270990    0.367720    11.00000    0.02326    0.03323 =
         0.02964   -0.00986   -0.00072   -0.00025
AFIX  43
H7    2    0.911169    0.253791    0.319628    11.00000   -1.20000
AFIX   0
C8    1    0.744252    0.160729    0.473383    11.00000    0.02675    0.02835 =
         0.02737   -0.00704   -0.00229    0.00171
AFIX  13
H8    2    0.817825    0.109190    0.545898    11.00000   -1.20000
AFIX   0
C9    1    0.624747    0.241412    0.527963    11.00000    0.02790    0.02588 =
         0.02397   -0.00598   -0.00096   -0.00181
AFIX  13
H9    2    0.519094    0.213717    0.520278    11.00000   -1.20000
AFIX   0
C10   1    0.661376    0.211768    0.673290    11.00000    0.03813    0.03401 =
         0.02468   -0.00760   -0.00102   -0.00923
C11   1    0.633192    0.073482    0.774268    11.00000    0.03489    0.03129 =
         0.02206   -0.00801    0.00182   -0.00092
C12   1    0.528052   -0.011214    0.755654    11.00000    0.04063    0.03529 =
         0.02451   -0.00665    0.00005   -0.00737
AFIX  43
H12   2    0.470510    0.017024    0.675830    11.00000   -1.20000
AFIX   0
C13   1    0.507747   -0.137762    0.854934    11.00000    0.05700    0.03409 =
         0.03180   -0.00827    0.00685   -0.01077
AFIX  43
H13   2    0.435298   -0.195616    0.843359    11.00000   -1.20000
AFIX   0
C14   1    0.593226   -0.179001    0.970337    11.00000    0.06176    0.03404 =
         0.02868   -0.00488    0.00700    0.00261
AFIX  43
H14   2    0.579098   -0.265344    1.037638    11.00000   -1.20000
AFIX   0
C15   1    0.699756   -0.095245    0.988851    11.00000    0.04819    0.04745 =
         0.02399   -0.00825   -0.00486    0.00912
AFIX  43
H15   2    0.759746   -0.124892    1.067387    11.00000   -1.20000
AFIX   0
C16   1    0.717343    0.031629    0.891668    11.00000    0.03625    0.04411 =
         0.02965   -0.01379   -0.00244    0.00033
AFIX  43
H16   2    0.787129    0.090521    0.905020    11.00000   -1.20000
AFIX   0
C17   1    0.678176    0.064275    0.417469    11.00000    0.02947    0.02772 =
         0.03304   -0.01205    0.00545    0.00033
C18   1    0.604440    0.113190    0.295148    11.00000    0.04209    0.03062 =
         0.03318   -0.01124    0.00011   -0.00181
AFIX  43
H18   2    0.588892    0.207681    0.249309    11.00000   -1.20000
AFIX   0
C19   1    0.553203    0.026182    0.238968    11.00000    0.05053    0.04138 =
         0.03735   -0.01672   -0.00086   -0.00596
AFIX  43
H19   2    0.502895    0.061073    0.155380    11.00000   -1.20000
AFIX   0
C20   1    0.575693   -0.111921    0.305279    11.00000    0.04453    0.03979 =
         0.05175   -0.02618    0.01249   -0.00980
AFIX  43
H20   2    0.542204   -0.171907    0.266683    11.00000   -1.20000
AFIX   0
C21   1    0.646594   -0.161554    0.426987    11.00000    0.03683    0.02745 =
         0.05728   -0.01544    0.01533   -0.00559
AFIX  43
H21   2    0.660654   -0.256203    0.472688    11.00000   -1.20000
AFIX   0
C22   1    0.698252   -0.074943    0.484440    11.00000    0.03059    0.02763 =
         0.03864   -0.00586    0.00589    0.00135
AFIX  43
H22   2    0.746882   -0.110527    0.568771    11.00000   -1.20000
AFIX   0

F4    3   -0.013568    0.440757    0.762251    11.00000    0.04336    0.04492 =
         0.04839    0.01159   -0.00625   -0.01305
F5    3   -0.146980    0.566468    0.593186    11.00000    0.03843    0.04931 =
         0.05553   -0.00003   -0.01649   -0.01516
F6    3   -0.061118    0.649208    0.727597    11.00000    0.04041    0.05714 =
         0.04394   -0.01406    0.01441   -0.01158
O4    4    0.436841    0.500258    0.826492    11.00000    0.04175    0.03186 =
         0.03151   -0.00779   -0.01053    0.00605
O5    4    0.301435    0.360336    0.765131    11.00000    0.05127    0.02986 =
         0.04193   -0.00664   -0.00702   -0.00138
O6    4    0.160433    0.651439    0.313954    11.00000    0.04928    0.04444 =
         0.03474   -0.01805   -0.00973    0.01518
C23   1   -0.024848    0.563283    0.666999    11.00000    0.03659    0.03515 =
         0.03341   -0.00182   -0.00716   -0.01033
C24   1    0.116461    0.600287    0.581322    11.00000    0.03417    0.02903 =
         0.02746   -0.00841   -0.00449   -0.00365
AFIX  13
H24   2    0.132019    0.537019    0.533829    11.00000   -1.20000
AFIX   0
C25   1    0.260150    0.598259    0.656750    11.00000    0.02953    0.03097 =
         0.02595   -0.00662    0.00032    0.00048
C26   1    0.331926    0.471894    0.754199    11.00000    0.03166    0.03482 =
         0.02591   -0.00807   -0.00225    0.00204
C27   1    0.518022    0.385282    0.924469    11.00000    0.05237    0.04259 =
         0.03364   -0.00758   -0.01326    0.01542
AFIX  23
H27A  2    0.559005    0.322979    0.882946    11.00000   -1.20000
H27B  2    0.448554    0.335588    0.997853    11.00000   -1.20000
AFIX   0
C28   1    0.645388    0.439923    0.975990    11.00000    0.04238    0.06452 =
         0.04227    0.00412   -0.01206   -0.00021
AFIX 137
H28A  2    0.711692    0.490762    0.902028    11.00000   -1.50000
H28B  2    0.704863    0.365243    1.040958    11.00000   -1.50000
H28C  2    0.603087    0.499579    1.018753    11.00000   -1.50000
AFIX   0
C29   1    0.321189    0.718769    0.615480    11.00000    0.02664    0.03265 =
         0.02355   -0.00707    0.00006   -0.00202
AFIX  43
H29   2    0.413243    0.734552    0.650974    11.00000   -1.20000
AFIX   0
C30   1    0.232421    0.827243    0.508409    11.00000    0.02756    0.03141 =
         0.02433   -0.00549   -0.00027   -0.00345
AFIX  13
H30   2    0.299235    0.863089    0.428061    11.00000   -1.20000
AFIX   0
C31   1    0.101505    0.747200    0.476861    11.00000    0.02645    0.02857 =
         0.02302   -0.00682    0.00005   -0.00231
AFIX  13
H31   2   -0.000746    0.788885    0.484545    11.00000   -1.20000
AFIX   0
C32   1    0.125509    0.750661    0.335578    11.00000    0.02655    0.03842 =
         0.02717   -0.01254   -0.00460    0.00454
C33   1    0.114735    0.886369    0.224164    11.00000    0.03103    0.03960 =
         0.02230   -0.00980   -0.00352   -0.00185
C34   1    0.214324    0.909688    0.116245    11.00000    0.03247    0.05712 =
         0.02892   -0.01671    0.00155   -0.00239
AFIX  43
H34   2    0.282663    0.839419    0.113727    11.00000   -1.20000
AFIX   0
C35   1    0.213676    1.034408    0.013399    11.00000    0.04375    0.06668 =
         0.02405   -0.01184    0.00657   -0.01765
AFIX  43
H35   2    0.283445    1.050452   -0.058422    11.00000   -1.20000
AFIX   0
C36   1    0.111681    1.135943    0.014783    11.00000    0.05749    0.04577 =
         0.02691   -0.00212   -0.00387   -0.01201
AFIX  43
H36   2    0.111365    1.221559   -0.056220    11.00000   -1.20000
AFIX   0
C37   1    0.010056    1.113235    0.119278    11.00000    0.05789    0.03811 =
         0.03362   -0.00214   -0.00440    0.00596
AFIX  43
H37   2   -0.062122    1.182267    0.118517    11.00000   -1.20000
AFIX   0
C38   1    0.013525    0.988600    0.226124    11.00000    0.04096    0.04204 =
         0.02528   -0.00533    0.00318    0.00244
AFIX  43
H38   2   -0.053251    0.974156    0.299698    11.00000   -1.20000
AFIX   0
C39   1    0.182771    0.942928    0.549675    11.00000    0.02690    0.03164 =
         0.03276   -0.01075   -0.00707   -0.00297
C40   1    0.117571    0.920152    0.673863    11.00000    0.03170    0.04647 =
         0.03859   -0.01933   -0.00432   -0.00168
AFIX  43
H40   2    0.097859    0.830686    0.732041    11.00000   -1.20000
AFIX   0
C41   1    0.081065    1.026344    0.713682    11.00000    0.03890    0.06324 =
         0.05769   -0.03845   -0.01430    0.00940
AFIX  43
H41   2    0.036096    1.009223    0.798466    11.00000   -1.20000
AFIX   0
C42   1    0.109818    1.156818    0.630596    11.00000    0.04089    0.05621 =
         0.09502   -0.05129   -0.02400    0.00773
AFIX  43
H42   2    0.087150    1.229247    0.658877    11.00000   -1.20000
AFIX   0
C43   1    0.171966    1.181631    0.505625    11.00000    0.04137    0.03209 =
         0.09300   -0.02103   -0.02319   -0.00379
AFIX  43
H43   2    0.189374    1.271504    0.447192    11.00000   -1.20000
AFIX   0
C44   1    0.208826    1.075288    0.465705    11.00000    0.03188    0.03237 =
         0.05397   -0.00783   -0.00750   -0.00706
AFIX  43
H44   2    0.252250    1.092998    0.380263    11.00000   -1.20000
AFIX   0
HKLF 4

REM  cu_dm16442_0m_a.res in P1
REM R1 =  0.0383 for    4568 Fo > 4sig(Fo)  and  0.0391 for all    4680 data
REM    507 parameters refined using      3 restraints

END

WGHT      0.0642      0.0374

REM Highest difference peak  0.178,  deepest hole -0.226,  1-sigma level  0.048
Q1    1   0.6060  0.0009  0.7430  11.00000  0.05    0.18
Q2    1   0.0157  0.3647  0.5871  11.00000  0.05    0.17
Q3    1   0.6278  0.2230  0.6108  11.00000  0.05    0.17
Q4    1   0.7993  0.4409  0.3005  11.00000  0.05    0.16
Q5    1   0.6547  0.6375  0.0035  11.00000  0.05    0.16
Q6    1   0.3682  0.6232  0.4152  11.00000  0.05    0.15
Q7    1   0.9838  0.5221  0.4026  11.00000  0.05    0.15
Q8    1   0.4029  0.0891  0.5045  11.00000  0.05    0.15
Q9    1   0.7629 -0.0036  0.1214  11.00000  0.05    0.15
Q10   1   0.4272  0.1535  0.4872  11.00000  0.05    0.15
Q11   1   0.1968  0.7977  0.1193  11.00000  0.05    0.15
Q12   1   0.6893 -0.1615  0.9530  11.00000  0.05    0.14
Q13   1   0.3527  0.9218  0.3199  11.00000  0.05    0.14
Q14   1   0.2826  0.2751  0.3422  11.00000  0.05    0.14
Q15   1   0.4948  0.5927  0.3813  11.00000  0.05    0.14
Q16   1   0.6022  0.4487  0.4963  11.00000  0.05    0.14
Q17   1  -0.0335  0.7058  0.6685  11.00000  0.05    0.14
Q18   1   0.6287  0.1544  0.7220  11.00000  0.05    0.14
Q19   1   0.8218  0.6599  0.2535  11.00000  0.05    0.14
Q20   1   0.5885  0.4625  1.0482  11.00000  0.05    0.14
;
_shelx_res_checksum              78093
_shelx_SHELXL_version_number     2014/7
_olex2_submission_special_instructions 'No special instructions were received'
